# Supplementary material for: Ingesting Yogurt Containing Lactobacillus plantarum OLL2712 Reduces Abdominal Fat Accumulation and Chronic Inflammation in Overweight Adults in a Randomized Placebo-Controlled Trial
Source: Curr Dev Nutr. 2021 Feb 3;5(2):nzab006. doi: 10.1093/cdn/nzab006 (PMC7937491; doi:10.1093/cdn/nzab006)
Supplement: nzab006_Supplemental_Files [file nzab006_supplemental_files.zip]

Archive with 4 entries (4 files):
- Supplemental_Figure_1.pptx
- Supplemental_Figure_2.pptx
- Supplemental_Figure_3.pptx
- Supplemental_Table_1.docx
